# Supplementary material for: Generalized nonlinearity in animal ecology: Research, review, and recommendations
Source: Ecol Evol. 2024 Jul 11;14(7):e11387. doi: 10.1002/ece3.11387 (PMC11237342; doi:10.1002/ece3.11387)
Supplement: Supplementary file 3 — Data S1 [file ECE3-14-e11387-s002.zip]

Archive with 4 entries (4 files):
- bird_analysis_repo.R
- bird_data.RData
- cam_sums.csv
- mammals.R
