# Supplementary material for: Generalized nonlinearity in animal ecology: Research, review, and recommendations
Source: Ecol Evol. 2024 Jul 11;14(7):e11387. doi: 10.1002/ece3.11387 (PMC11237342; doi:10.1002/ece3.11387)
Supplement: Supplementary file 3 — Data S1 [file ECE3-14-e11387-s002.zip › bird_analysis_repo.R]

library(R2jags)


# Read in data ------------------------------------------------------------


load("bird_data.RData")


## create data.frame to hold results 
birds.bt <- data.frame(mean=numeric(),sd=numeric(),`2.5%`=numeric(),`25%`=numeric(),
                       `50%`=numeric(),`75%`=numeric(),`97.5%`=numeric(),Rhat=numeric(),
                       n.eff=numeric(),spp=character(),pass=character(),coef=character())
 
#### BT MODEL  #### -------------------------------------

for (i in 1:length(spp.list)) {
  print(paste(spp.list[i],i,"of",length(spp.list),sep=" "))
  
  sink("box_tid")
  cat("
    model {
    
    ##########
    # Priors #
    ##########
    beta0 ~      dlogis(0,1)
    beta.road ~  dlogis(0,1)
    beta.forest ~ dlogis(0,1)
    beta.wetland ~ dlogis(0,1)
    beta.distwater ~ dlogis(0,1)
    beta.bt.r ~    dlogis(0,1)
    beta.bt.f ~    dlogis(0,1)
    beta.bt.w ~ dlogis(0,1)
    beta.bt.do ~ dlogis(0,1)
    alpha0 ~     dlogis(0,1)
    alpha.tod ~  dlogis(0,1)
    alpha.bt ~ dlogis(0,1)
  
    ##############
    # Likelihood #
    ##############
      for (i in 1:nsite) {  # sites
        z[i] ~ dbern(psi[i])
        logit(psi[i]) <- beta0 + 
                         beta.road * distroad[i] +
                         beta.bt.r * distroad[i] * logroad[i]  +
                         beta.forest * forest[i] +
                         beta.bt.f * forest[i] * logforest[i] +
                         beta.wetland * wetland[i] +
                         beta.bt.w * wetland[i] * logwetland[i] +
                         beta.distwater * distwater[i] + 
                         beta.bt.do * distwater[i] * logdistwater[i] 
        for (j in 1:6){ # surveys
          y[i,j] ~ dbern(p[i,j] * z[i])
          logit(p[i,j]) <- alpha0 + 
                           alpha.tod * tod.in[i,j] +
                           alpha.bt * tod.in[i,j] * log.tod[i,j]
      } # j
     } # i
    }
    ",fill = TRUE)
  sink()
  
  win.data <- list(y = multi.spp[,,i], nsite = nrow(sites.utm[,-1]),
                   tod.in = tod[,c(2:7)], 
                   log.tod = log(tod[,c(2:7)]),
                   distroad = as.numeric(scale(sites.utm$dist.road)[,1]),
                   forest = as.numeric(scale(sites.utm$forest)[,1]),
                   wetland = as.numeric(scale(sites.utm$wetland)[,1]),
                   logforest = as.numeric(scale(log(sites.utm$forest))[,1]),
                   logroad = as.numeric(scale(log(sites.utm$dist.road))[,1]),
                   logwetland = as.numeric(scale(log(sites.utm$wetland))[,1]),
                   distwater = as.numeric(scale(sites.utm$dist.water)[,1]),
                   logdistwater = as.numeric(scale(log(sites.utm$dist.water))[,1])
  )
  params <- c("beta.bt.r","beta.bt.f","beta.bt.w","alpha.bt",
              "beta.bt.do")
  ni <- 8000; nt <- 1; nb <- 1000; nc <- 3
  bt.mod <- jags(win.data, inits=function() list(z = rep(1,70)), 
                 params, "box_tid", n.chains = nc, n.thin = nt, 
                 n.iter = ni, n.burnin = nb, working.directory = getwd())
  spp.test <- as.data.frame(bt.mod$BUGSoutput$summary)
  spp.test$spp <- rep(spp.list[i],6)
  spp.test$pass <- ifelse(((spp.test$`2.5%`>0 & spp.test$`97.5%`>0) | (spp.test$`2.5%`<0 & spp.test$`97.5%`<0))==T,"no","yes")
  spp.test$coef <- row.names(spp.test)
  spp.test <- spp.test[,c(10,11,12,1,2,3,4,5,6,7,8,9)]
  birds.bt <- rbind(birds.bt,spp.test)
}
