# Supplementary material for: Generalized nonlinearity in animal ecology: Research, review, and recommendations
Source: Ecol Evol. 2024 Jul 11;14(7):e11387. doi: 10.1002/ece3.11387 (PMC11237342; doi:10.1002/ece3.11387)
Supplement: Supplementary file 3 — Data S1 [file ECE3-14-e11387-s002.zip › cam_sums.csv]

coyote	redfox	site	road100	road250	road500	road1000	dist_water	dist_ag
0	0	BD000	0	0.290934727	0.567785502	1.789772355	16.45852287	302.7789983
0	0	BD002	0	0	0.281160393	1.559845516	15.65117424	151.2370793
0	0	BD011	0	0	0.475775699	1.359218731	140.2503642	0
0	0	BD045	0	0.170329925	0.447230864	1.449262929	89.21643511	0
0	0	CW015	0.644127308	0.980860603	1.384818498	2.08370217	143.5258312	757.4939895
0	0	CW023	0	0.114787134	0.720934437	2.08703111	66.73743374	617.5207173
0	0	CW036	0	0.870244134	1.636356816	2.940109145	70.44696409	841.2280013
0	0	CW039	0	0.322637848	0.742047784	2.201899644	316.4055488	116.1867243
0	1	CW042	0	0	0.074202619	2.190898024	246.844176	308.8686555
0	0	CW048	0	0	0	2.583657712	0	282.1185911
0	0	DL020	0	0.53395642	0.649049683	1.018637169	33.37186062	95.8894072
0	0	DP038	0.468731944	0.609989129	0.629649623	0.931050998	207.5502669	147.0280193
0	0	EF003	0	0	0	1.523663917	101.7876504	723.9128553
0	0	EF017	0	0	0	0.979652287	0	710.0822813
0	0	FBM002	0	0	1.701249915	6.149408873	109.3800074	44.72272816
0	12	FBM003	0	0.183525016	0.896054412	2.212622196	131.8653506	963.1204394
0	8	FBM004	0	0	0.878109187	1.913782217	331.4387255	613.588043
0	0	FBM006	0	0.037105811	0.523752104	1.090135907	52.18595587	555.1708344
0	0	FBM007	0	0.052115371	1.579671446	5.512040759	94.11303218	578.0203339
2	0	FBM008	0	0	0	0.65380979	81.3853071	1314.029153
5	1	FBM009	0.570372803	0.623674988	1.103583499	1.158793016	135.2339005	273.90633
0	0	FBM010	0	0	0	0.114309447	306.1900451	1419.116589
2	1	FBM011	0	0	0.437393759	1.671380982	21.78032319	417.5980426
1	0	FBM012	0	0.195288539	2.434544783	2.916941316	87.6830964	351.154742
1	0	FBM014	0.201998677	0.548929401	0.735133089	1.012577773	50.29346525	519.7073634
1	0	FBM015	0	0	0	0	108.9357802	718.4514929
1	1	FBM016	1.106301211	1.247898364	1.818672125	2.297058986	0	278.1154982
0	0	FBM017	0	0	0.652730107	1.235713327	155.3267924	242.9237133
3	7	FBM018	0.167067203	2.319814665	3.552800164	5.885986961	179.8509062	463.9307805
1	0	FBM022	0	0.158821954	0.863736744	2.502990076	42.32186806	165.597113
4	0	FBM024	0.482245528	0.610187577	0.628926014	0.758051018	278.1450377	49.22088223
7	0	FBM025	0	0	0	0.166217366	32.72303366	324.0250667
1	0	FBM026	0	1.331076022	1.793681663	2.687351128	100.4327289	418.2116486
6	0	FBM027	0	0	0	0	51.00966564	219.5361653
4	0	FBM028	0	0	0	0.326351496	499.5831273	35.30771096
1	8	FBM029	0.507540828	1.150607687	2.373605844	4.622053516	49.24887056	327.0189973
1	0	FBM031	0	0	0	0.107515277	153.5938866	111.4303204
0	0	FBM033	0	0	0	1.644636341	169.1397415	158.9315057
6	0	FBM034	0	0	0	0.52137847	75.03766194	526.8954348
0	0	FBM038	0	0	0	0	128.260743	793.1251735
0	0	FBM039	0	0.178527049	0.592044337	1.705055802	148.323044	0
0	0	FBM040	0	0	0	0.125953	87.50614411	635.1093207
1	0	FBM041	0.271908018	0.974913925	2.551584648	4.211308471	0	829.8631175
0	2	FBM042	0.496264534	0.642258935	0.677733933	0.956730894	134.5464376	707.381861
2	0	FBM043	0	0	0.569435701	1.501205967	151.6388129	111.6131195
1	0	FBM045	0	0	0	0	756.9567264	724.9603042
0	0	FBM047	0.558652821	0.632615515	0.639438558	1.935098883	0	52.34995202
0	0	FBM049	0.390117918	0.607339577	0.634220691	1.579544213	4.772098947	764.9994817
0	2	FBM050	0	0	0.747658842	1.473923182	2.771057182	179.6729578
0	0	FBM052	0	1.227324756	1.543729529	3.290347662	319.4542788	31.36934328
0	0	FBM053	0.508734237	0.646054324	0.65612475	1.727635939	565.0141808	356.8512344
1	0	FBM054	0	0	0.492671208	0.747037644	83.5674354	359.3664632
0	2	FBM055	0	0.469935953	1.2977077	2.268477649	237.5007527	507.4850518
0	34	FBM057	0.473764101	0.97542867	1.151535739	1.710695924	53.39680972	68.71625386
1	0	FBM058	0	0.203986938	0.970385288	1.243331834	27.19309837	471.6124898
2	0	FBM059	0.043039851	0.805830626	1.27065058	1.358537824	98.96094759	301.4625622
15	0	FBM061	0	0.286976934	0.530933485	1.269470363	135.6480521	11.83394743
6	1	FBM063	0.574672929	0.648719682	0.683931185	1.431585156	146.2114642	255.7860985
1	1	FBM065	0	0.486820784	0.607198881	1.462068311	312.811028	308.6199023
2	0	FBM066	0	0	0	0.887541298	37.31404469	792.6866783
0	1	FBM067	0	0	0.455791464	2.755389694	50.38405446	151.4053651
0	0	FBM068	0	0.410172642	0.837194772	1.894922444	229.5895783	68.04364743
1	4	FBM069	0	0	0.250170855	1.269720245	51.82447347	222.4711646
0	1	FBM072	0	0	0.519596269	2.731669437	35.77038626	173.3982359
2	0	FBM073	0	0.037619163	0.730040699	3.66697194	8.456500865	172.5771522
3	0	FBM074	0	0	0.36045808	3.027926765	64.30367237	35.14229134
1	0	FBM075	0	0	0.578153796	0.875501918	61.04520304	101.8827388
11	1	FBM077	0	0	0.14354431	1.347158046	138.0631434	313.2083198
2	0	FBM078	0.483270199	0.607691529	0.80830955	1.340682032	6.264658697	423.4284618
3	1	FBM079	0	0.528343806	0.612472566	1.926789198	359.3849746	43.46186024
0	3	FBM081	0	0.442771338	0.837054309	3.478974828	72.01746171	56.50122125
2	1	FBM082	0	0	0.519331145	2.439581148	30.8499012	656.7418867
0	0	FBM085	0.439420235	1.274119014	1.872625232	4.001604745	1.372166168	429.5989498
0	0	FBM086	0	0	0.617555621	3.215243876	77.1961386	1000.350213
10	0	FBM090	0	0	1.001532501	3.229311224	67.41229175	147.1938077
1	0	FBM091	0	0.07179084	1.15814283	2.833520901	108.1981672	792.7646785
1	0	FBM092	0	0.924657838	2.22152752	5.000917753	77.2600595	672.1007773
0	0	FBM093	0	0.19704665	0.816836781	2.475122263	54.48336953	326.439281
0	0	FBM095	0	0.305512912	0.855865936	1.334752263	275.3431468	510.1864575
1	0	FBM096	0.618308362	1.02253789	1.675845915	2.570123734	24.34218614	825.8308843
4	0	FBM097	0.359064868	0.385970046	0.78609237	1.24037409	157.5490477	137.9598802
0	5	FBM098	0	0	1.165953929	2.831565977	89.77020165	134.0906146
2	0	FBM101	0	0	0.681950632	3.4988649	75.69563022	945.7531374
5	0	FBM102	0	0.485166128	1.245629955	3.329880078	80.09919715	677.2547972
0	0	FBM103	0	0	1.190746051	6.82295593	56.43874041	729.8142714
6	0	FBM104	0	0.076785641	0.788289449	2.495062882	200.757585	6.913924582
4	0	HF010	0	0	0.681388458	3.42215685	56.58165215	58.99510916
4	0	HF028	0	0.646687695	1.025354399	2.165447449	112.5857502	67.41424981
0	0	HF037	0	0.420527747	1.009449701	1.818457633	0	41.47083133
1	2	HF046	0.601070166	1.416603317	2.228680821	3.099315414	308.9024062	156.2827169
0	0	HF047	0.517866837	0.619363561	1.194024173	2.534375974	21.22124113	156.3919038
0	0	KF009	0	0	0.374871479	0.925049678	48.44236504	16.67029349
2	0	KF012	0	0	0	0.90490165	9.863063877	50.13693612
0	0	KF034	0	0	0	1.100979075	31.46495284	332.337595
0	0	KF043	0	0.003139561	0.817855298	1.365244217	0	229.2690691
0	0	KF049	0.604032516	0.825754951	0.910006782	1.169463041	42.98875319	0
0	0	MF041	0	0.304200227	2.13107059	2.82112948	0	21.58633015
0	0	ML008	0	1.10288037	2.678786296	4.566973074	17.48221001	497.0288926
0	0	ML040	0	0	0.808590185	3.019438879	98.82759942	368.3303263
0	0	TF001	0	0	0	1.25023365	88.75188886	20.81030552
0	0	TF004	0	0.203164951	0.71159567	1.726580257	5.30882542	142.3809972
0	0	TF005	0	0	0	0.287648861	64.29471322	434.2214382
0	0	TF013	0	0	0	1.498397077	0	40.54577554
0	0	TF025	0	0	0	0.655263243	129.9621806	364.9104852
0	0	WF016	0	0	0	1.244192406	96.39703159	205.3565805
0	0	WF019	0	0	0.247376025	1.846456283	0	24.36147493
