# Supplementary material for: Generalized nonlinearity in animal ecology: Research, review, and recommendations
Source: Ecol Evol. 2024 Jul 11;14(7):e11387. doi: 10.1002/ece3.11387 (PMC11237342; doi:10.1002/ece3.11387)
Supplement: Supplementary file 3 — Data S1 [file ECE3-14-e11387-s002.zip › mammals.R]

library(mgcv)

#write_csv(cam_sums,"cam_sums.csv")
cam_sums <- read.csv("cam_sums.csv")

# coyote
mglm <- glm(data=cam_sums, cam_sums[,1] ~ road1000 + dist_water + dist_ag, family="poisson")
mgam <- gam(data=cam_sums, coyote ~ s(road1000, k=8) + s(dist_water,k=8) + s(dist_ag,k=10), method = "REML", family="poisson")
AIC(mglm,mgam)

# red fox
mglm <- glm(data=cam_sums, cam_sums[,2] ~ road1000 + dist_water + dist_ag, family="poisson")
mgam <- gam(data=cam_sums, redfox ~ s(road1000, k=8) + s(dist_water,k=8) + s(dist_ag,k=10), method = "REML", family="poisson")
AIC(mglm,mgam)
